# Supplementary material for: Investigation of Anthrax Cases in North-East China, 2010-2014
Source: PLoS One. 2015 Aug 26;10(8):e0135777. doi: 10.1371/journal.pone.0135777 (PMC4550413; doi:10.1371/journal.pone.0135777)
Supplement: S1 Table — * Strains were isolated from animals except as mentioned; (a) from a human patient; (—) no data available; (#) PCR positive but failed isolation from contaminated meat. (XLS) [file pone.0135777.s001.xls]

## Sheet: S1 Table
S1 Table.Anthrax in three province in North-East China 2010-2014
Year	location(N,E)	Animals				Human beings			Strains
		species	Specimen*	death animals	slaughtered animals	Human patients	Infection site	Dead
2010	Songyuan,jilin province（45.142336,124.810867）	cattle	blood	1	--	1	Open wound	0	SY
2010	Gongzhuling,Jilin province（43.881965,124.748855）	cattle	blood	2	10	5	Open wound	0	GZL
2011	Haicheng,Liaoning（40.942986,122.534337）	cattle	blood	9	447	35	Open wound	0	HC
2011	Ulanhot,Inner Mongolia（46.093234,122.091064）	human	body fluidsa	--	--	1	Open wound	0	NMG
2012	Shuangliao,Jilin province(43.981946,123.424873）	sheep	meat	4	30	1	Open wound	0	#
2012	Siping,Jilin province（43.681684,124.767823）	cattle	meat	2	5	4	Open wound	0	#
2012	Baicheng,Jilin province（45.909749,123.779697）	cattle	blood	3	--	4	Open wound	0	ZL-1
2012	Liaozhong,Liaoning province（41.470515,122.870579）	cattle	blood	37	--	5	Open wound	0	LZ
2014	Baicheng,Jilin province（45.813546,123.857117）	sheep	meat	0	1	2	Open wound	0	ZL-2
*Strains were isolated from animals except as mentioned;(a)from a human patient;(--) no data available； (#) PCR positive but failed isolation from contaminated meat
