# Supplementary material for: Investigation of Anthrax Cases in North-East China, 2010-2014
Source: PLoS One. 2015 Aug 26;10(8):e0135777. doi: 10.1371/journal.pone.0135777 (PMC4550413; doi:10.1371/journal.pone.0135777)
Supplement: S2 Table — (XLS) [file pone.0135777.s002.xls]

## Sheet: Sheet1
S2 Table.Genotyping of the isolated strains and vaccine strains
Strains(Year)	SNR locis					Canonical SNPs														MLVA15 data
	CL10	CL12	CL33	CL35	CL60	A.Br.001	A.Br002	A.Br.003	A.Br.004	A.Br.006	A.Br.007	A.Br.008	A.Br.009	B.Br.001	B.Br.002	B.Br.003	B.Br.004	A/B.Br.001	canSNP lineage/group	vrrA	vrrB1	vrrB2	vrrC1	vrrC2	CG3	pX011aat	pX021at	Bavntr12	bavntr16	Bavntr17	Bavntr19	Bavntr23	Bavntr32	Bavntr35	MLVA-8 like genotype
No.II Strain	17	16	16	17	7	T	G	A	T	A	T	G	A	T	G	G	T	A	A.Br.008/009	M	M	N	R	I	M	O	K	O	M	M	N	N	N	M	A1.a new
None-capsulated Strain	19	10	/	/	7	T	A	G	C	A	T	T	A	T	G	G	T	A	A.Br.001/002	M	M	N	Q	I	N	O	--	O	--	--	N	M	P	M	A3.b 63
LZ (2012)	15	15	26	13	8	T	A	G	C	A	T	T	A	T	G	G	T	A	A.Br.001/002	M	M	N	Q	I	N	N	M	O	M	M	M	N	P	M	A3.b 63
HC (2011)	16	15	33	18	8	T	A	G	C	A	T	T	A	T	G	G	T	A	A.Br.001/002	M	M	N	Q	I	N	N	M	O	M	M	M	N	P	M	A3.b 59
GZL (2010)	17	10	29	15	8	T	A	G	C	A	T	T	A	T	G	G	T	A	A.Br.001/002	M	M	N	Q	I	N	N	M	O	M	M	M	N	P	M	A3.b 59
NMG (2011)	18	10	35	13	8	T	A	G	C	A	T	T	A	T	G	G	T	A	A.Br.001/002	M	M	N	Q	I	N	N	J	O	M	M	M	N	P	M	A3.b 61
SY (2009)	20	15	33	17	7	T	A	G	C	A	T	T	A	T	G	G	T	A	A.Br.001/002	M	M	N	Q	I	N	M	M	O	M	M	M	N	P	M	A3.b 58
ZL-1 (2012)	19	13	27	16	7	C	A	G	C	A	T	T	A	T	G	G	T	A	A.Br.Ames	M	M	N	M	I	N	O	M	O	M	M	M	N	P	M	A3.a 42
ZL-2 (2014)	19	13	27	16	7	C	A	G	C	A	T	T	A	T	G	G	T	A	A.Br.Ames	M	M	N	M	I	N	O	M	O	M	M	M	N	P	M	A3.a 42
